# Supplementary material for: Sequence Analysis and Molecular Characterization of Clonorchis sinensis Hexokinase, an Unusual Trimeric 50-kDa Glucose-6-Phosphate-Sensitive Allosteric Enzyme
Source: PLoS One. 2014 Sep 18;9(9):e107940. doi: 10.1371/journal.pone.0107940 (PMC4169440; doi:10.1371/journal.pone.0107940)
Supplement: Table S1 — Summarized kinetic parameters of r Cs HK fitting the Hill equation. (XLS) [file pone.0107940.s004.xls]

## Sheet: Sheet1
Table S1. Summarized kinetic parameters of rCsHK ﬁtting the Hill equation.
reaction system	Varied substate	Fixed substrate (3.0 mM)	Effector	Hill coefficients (h)	K0.5 (mM)	Vmax (umol/mg protein/min)	kcat (s-1)	kcat/K0.5 (s-1/mM)	Adj.R2	allosteric effect	mechanism (feature)
A	ATP	Glucose	-	1.93508±0.27089	0.31537±0.02555	5.07442±0.19036	4.63876±0.17402	14.709	0.98675	Activation	homotropic
	ATP	Glucose	0.5 mM ADP	1.33472±0.22735	0.30312±0.04743	6.01489±0.3957	5.49849±0.36173	18.1396	0.97826	Activation	V+*
	ATP	Glucose	1.5 mM ADP	1.27583±0.17905	0.29441±0.03994	5.79263±0.323	5.29531±0.29527	17.9862	0.98493	Activation	V+
	ATP	Glucose	3.0 mM ADP	0.73938±0.1432	1.50076±0.26798	8.88113±0.71097	8.11866±0.64993	5.4097	0.98423	Inhibition	K-V+
	ATP	Glucose	0.5 mM PPi	1.65793±0.22022	0.14389±0.01227	3.73987±0.10618	3.41879±0.09706	23.7597	0.9805	Activation	K+V-
	ATP	Glucose	1.0 mM PPi	1.4562±0.17966	0.16942±0.01506	4.64812±0.14729	4.24906±0.13464	25.0801	0.98448	Activation	K+V-
	ATP	Glucose	1.5 mM PPi	1.58725±0.19448	0.36666±0.03493	5.89044±0.2627	5.38473±0.24015	14.6859	0.98969	Activation	K-V+
	ATP	Glucose	3.0 mM PPi	2.06051±0.3651	0.19693±0.01817	5.30696±0.018748	4.85134±0.01714	24.6348	0.97424	Activation	K+V+
	Glucose	ATP	-	2.0734±0.19246	0.1972±0.0095	4.49944±0.08307	4.11315±0.07594	20.8577	0.99305	Activation	homotropic
	Glucose	ATP	0.2 mM Fructose	1.53251±0.29981	0.19052±0.02598	4.94968±0.25108	4.52473±0.22952	23.7494	0.96437	Activation	V+
	Glucose	ATP	0.5 mM Fructose	1.91001±0.29981	0.20995±0.00892	5.11495±0.08522	4.67581±0.0779	22.2711	0.99538	Activation	V+
	Glucose	ATP	1.0 mM Fructose	1.58123±0.12831	0.21819±0.01212	5.56756±0.12136	5.08957±0.11094	23.3263	0.99427	Activation	V+
B	Glucose	ATP	-	2.15082±0.35383	0.11622±0.01012	4.51457±0.11302	4.126979±0.103317	35.5101	0.97893	Activation	homotropic
	Mannose	ATP	-	2.29664±0.43885	0.10071±0.00933	4.37518±0.11415	3.999556±0.10435	39.7136	0.95208	Activation	homotropic
	Fructose	ATP	-	1.14039±0.17236	1.55992±0.07074	5.69649±0.17805	5.207427±0.162764	3.33827	0.98711	Activation	homotropic
	Glucose	ATP	0.2 mM G6P	1.59799±0.26793	0.14311±0.01574	3.83356±0.12848	3.504436±0.11745	24.4871	0.96415	Inhibition	K-V-
	Glucose	ATP	0.4 mM G6P	1.65852±0.16786	0.14323±0.00928	3.51159±0.06915	3.210108±0.032313	22.4123	0.98688	Inhibition	K-V-
	Glucose	ATP	0.5 mM G6P	1.74465±0.41062	0.195±0.032	5.70152±0.49568	5.21203±0.45312	26.7283	0.97377	Inhibition	K-V+
	Glucose	ATP	1.0 mM G6P	1.65711±0.26056	0.18119±0.02091	5.69884±0.33351	5.20958±0.30488	28.752	0.9875	Inhibition	K-V+
	Glucose	ATP	1.5 mM G6P	1.91847±0.29617	0.11575±0.01035	4.33656±0.16801	3.96425±0.15359	34.2484	0.98465	Inhibition	V-
	Glucose	ATP	2.0 mM G6P	1.97342±0.42499	0.11822±0.001451	4.41946±0.23681	4.04003±0.21648	34.1739	0.97089	Inhibition	V-
	Glucose	ATP	4.0 mM G6P	1.66276±0.23309	0.08045±0.00642	2.08614±0.04205	1.907038±0.03844	23.7046	0.96934	Inhibition	K+V-
	ATP	Glucose	-	1.52056±0.27311	0.45849±0.00689	6.7479±0.46747	6.16857±0.42734	13.4541	0.97592	Activation	homotropic
	ATP	Glucose	0.2 mM G6P	1.0575±0.09992	1.2581±0.28137	4.3028±0.4475	3.93339±0.409081	3.12645	0.99539	Inhibition	K-V-
	ATP	Glucose	0.4 mM G6P	1.11986±0.22889	1.37024±0.24281	4.404521±0.42426	4.026337±0.387836	2.93447	0.97955	Inhibition	K-V-
	ATP	Glucose	0.5 mM G6P	1.16923±0.2138	0.73907±0.20679	7.50792±0.95232	6.86334±0.87056	9.28645	0.97957	Inhibition	K-V+
	ATP	Glucose	1.0 mM G6P	1.27989±0.13992	0.79097±0.118869	6.52901±0.47886	5.96847±0.43775	7.54576	0.99265	Inhibition	K-V-
	ATP	Glucose	1.5 mM G6P	0.88587±0.20784	2.20256±0.87945	9.79574±0.92421	8.95474±0.8448	4.06561	0.98086	Inhibition	K-V+
	ATP	Glucose	2.0 mM G6P	1.36992±0.20079	0.7878±0.14167	5.72333±0.52564	5.23196±0.48051	6.64123	0.98702	Inhibition	K-V-
	ATP	Glucose	4.0 mM G6P	0.78462±0.1132	91.60639±5.05206	33.67934±3.30756	30.78786±3.023595	0.336089	0.99421	Inhibition	K-V+
* K+: K-activation; K-: K-inhibition; V+: V-activation; V-: V-inhibition.
